# Supplementary material for: Immaturity-Dependent Hippocampal Neurogenic Promotion and Fate Shift by Low-Dose Propofol in Neonatal Mice Revealed Through Single-Nuclei RNA-Sequencing
Source: Biomedicines. 2025 Nov 18;13(11):2806. doi: 10.3390/biomedicines13112806 (PMC12650273; doi:10.3390/biomedicines13112806)
Supplement: Supplementary file 1 [file biomedicines-13-02806-s001.zip]

Archive with 1 entries (1 files):
- biomedicines-3887309-supplementary.pdf
